# Supplementary material for: Comprehensive Profiling of Genomic and Transcriptomic Differences between Risk Groups of Lung Adenocarcinoma and Lung Squamous Cell Carcinoma
Source: J Pers Med. 2021 Feb 23;11(2):154. doi: 10.3390/jpm11020154 (PMC7926392; doi:10.3390/jpm11020154)
Supplement: Supplementary file 1 [file jpm-11-00154-s001.gz]

Archive with 1 entries (1 files):
- JPM_TZ_TOS_Supplementary_Feb10_2021.docx
